# Supplementary material for: Food safety knowledge and practice of abattoir and butcher shop workers: a health risk management perspective
Source: One Health Outlook. 2022 Aug 28;4:14. doi: 10.1186/s42522-022-00070-1 (PMC9420277; doi:10.1186/s42522-022-00070-1)
Supplement: Supplementary file 1 — Additional file 1: S1 Excel. The full data set that used to analyze the knowledge and practice of abattoir and butcher shop workers: The sheet represented by “abattoir workers” is the data set used to analyze the knowledge and practice of abattoir workers and the same for the sheet “butcher shop workers”. In sheet 3, the name of each variable is described [file 42522_2022_70_MOESM1_ESM.xlsx]

## Sheet:  Abattoir Workers
ID	Location	Age	Sex	Education	occopuation	K.Source.infection	K.conta.cause	K.where	K.where conta	K.diseases from meat	K.Fasting	Cumulative Knowledge	P.vehicle.wash time	P.reduce conta	P.fasting	P.clean cattle	P.by what clean	P.waste disposal	P.biosecurity	Cumunlative Practice
1	kocha	41-62	male	<Secondary School	abattoir	yes	Two or more	Animals	Abattoir	yes	Yes	Poor	Before Transport	Avoiding contact	<24 hour	yes	Water with soap	Incineration and Burial	Foot bath	Satisfactory
2	kocha	18-30	female	<Secondary School	abattoir	yes	Bacteria	Animals	Transport	yes	Yes	Satisfactory	Before Transport	Washing by water	<24 hour	no	Water only	Incineration and Burial	Foot bath	Satisfactory
3	kocha	31-40	male	<Secondary School	abattoir	yes	Two or more	Slaughtering area and equipments	All abattoir, butcher and transport	yes	Yes	Good	Before Transport	Washing by water	<24 hour	yes	Disinfectants	To the surrounding environment	Changing room	Poor
4	dessie	41-62	male	<Secondary School	abattoir	no	Bacteria	Slaughtering area and equipments	Transport	yes	Yes	Poor	Before Transport	Avoiding contact	<24 hour	no	Disinfectants	To the surrounding environment	Washing room	Poor
5	kocha	18-30	male	Higher education	abattoir	yes	Bacteria	Slaughtering area and equipments	Abattoir	yes	Yes	Poor	Before Transport	Avoiding contact	>24 hour	yes	Water only	To the surrounding environment	Foot bath	Poor
6	kocha	18-30	male	Higher education	abattoir	yes	Bacteria	Animals	Abattoir	no	Yes	Poor	Before Transport	Avoiding contact	<24 hour	yes	Water with soap	Incineration and Burial	Foot bath	Satisfactory
7	kocha	18-30	male	Higher education	abattoir	yes	Two or more	Personnel	Abattoir	yes	No	Poor	Before and after Transport	Cleaning and disinfection	<24 hour	yes	Disinfectants	Incineration and Burial	Foot bath	Satisfactory
8	kocha	31-40	female	<Secondary School	abattoir	yes	Bacteria	Animals	All abattoir, butcher and transport	yes	Yes	Poor	Before and after Transport	Washing by water	<24 hour	yes	Water with soap	To the surrounding environment	Foot bath	Poor
9	kocha	18-30	male	<Secondary School	abattoir	yes	Two or more	Slaughtering area and equipments	All abattoir, butcher and transport	yes	Yes	Good	Before and after Transport	Avoiding contact	>24 hour	no	Disinfectants	To the surrounding environment	Foot bath	Poor
10	kocha	31-40	female	<Secondary School	abattoir	yes	Two or more	Animals	Abattoir	yes	Yes	Poor	Before and after Transport	Avoiding contact	<24 hour	no	Disinfectants	Incineration and Burial	Foot bath	Satisfactory
11	kocha	31-40	male	<Secondary School	abattoir	yes	Two or more	Animals	Abattoir	yes	Yes	Poor	Before and after Transport	Avoiding contact	>24 hour	yes	Water only	Incineration and Burial	Foot bath	Poor
12	kocha	41-62	male	<Secondary School	abattoir	yes	Bacteria	Animals	Abattoir	yes	No	Poor	Before and after Transport	Avoiding contact	>24 hour	no	Disinfectants	To the surrounding environment	Washing room	Poor
13	kocha	31-40	female	<Secondary School	abattoir	yes	Two or more	Animals	Transport	yes	Yes	Poor	Before and after Transport	Avoiding contact	<24 hour	yes	Disinfectants	Incineration and Burial	Foot bath	Satisfactory
14	kocha	41-62	male	<Secondary School	abattoir	yes	Two or more	Animals	Abattoir	yes	Yes	Poor	Before and after Transport	Cleaning and disinfection	<24 hour	yes	Disinfectants	Incineration and Burial	Foot bath	Satisfactory
15	kocha	31-40	female	<Secondary School	abattoir	yes	Two or more	Personnel	All abattoir, butcher and transport	yes	No	Poor	Before and after Transport	Washing by water	<24 hour	yes	Water only	Incineration and Burial	Foot bath	Satisfactory
16	kocha	31-40	female	<Secondary School	abattoir	yes	Bacteria	Animals	Abattoir	yes	Yes	Satisfactory	Before and after Transport	Washing by water	>24 hour	no	Disinfectants	To the surrounding environment	Foot bath	Poor
17	kocha	31-40	female	<Secondary School	abattoir	no	Bacteria	Animals	Abattoir	yes	Yes	Poor	Before Transport	Washing by water	<24 hour	no	Disinfectants	Incineration and Burial	Foot bath	Satisfactory
18	kocha	31-40	female	<Secondary School	abattoir	yes	Bacteria	Animals	Abattoir	yes	Yes	Satisfactory	Before and after Transport	Washing by water	>24 hour	yes	Water only	Incineration and Burial	Foot bath	Poor
19	kocha	41-62	male	<Secondary School	abattoir	yes	Bacteria	Animals	Abattoir	yes	No	Poor	Before Transport	Washing by water	>24 hour	yes	Water only	Incineration and Burial	Foot bath	Poor
20	kocha	41-62	male	<Secondary School	abattoir	yes	Bacteria	Animals, equipments and personnel	Abattoir	yes	Yes	Poor	Before and after Transport	Cleaning and disinfection	<24 hour	yes	Disinfectants	Incineration and Burial	Foot bath	Satisfactory
21	kocha	18-30	male	<Secondary School	abattoir	yes	Parasite	Animals	Abattoir	yes	Yes	Satisfactory	Before Transport	Washing by water	<24 hour	yes	Water with soap	Incineration and Burial	Foot bath	Satisfactory
22	dessie	41-62	male	<Secondary School	abattoir	yes	Bacteria	Animals, equipments and personnel	Abattoir	yes	Yes	Poor	Once per day	Cleaning and disinfection	<24 hour	yes	Water only	To the surrounding environment	Washing room	Poor
23	kocha	18-30	female	<Secondary School	abattoir	yes	Two or more	Animals	Abattoir	yes	Yes	Poor	Before and after Transport	Avoiding contact	<24 hour	yes	Disinfectants	Incineration and Burial	Washing room	Good
24	kocha	41-62	male	<Secondary School	abattoir	yes	Two or more	Animals	Abattoir	yes	No	Poor	Before and after Transport	Washing by water	<24 hour	yes	Water only	Incineration and Burial	Changing room	Satisfactory
25	kocha	31-40	male	<Secondary School	abattoir	yes	Two or more	Animals, equipments and personnel	All abattoir, butcher and transport	yes	Yes	Good	Before and after Transport	Washing by water	<24 hour	yes	Water only	Incineration and Burial	Foot bath	Satisfactory
26	kocha	31-40	female	<Secondary School	abattoir	yes	Two or more	Animals	Butcher shop	yes	Yes	Poor	Before and after Transport	Washing by water	<24 hour	yes	Water only	Incineration and Burial	Changing room	Satisfactory
27	kocha	31-40	male	<Secondary School	abattoir	yes	Two or more	Personnel	Abattoir	yes	No	Poor	Before and after Transport	Washing by water	<24 hour	yes	Water only	To the surrounding environment	Washing room	Poor
28	dessie	41-62	male	<Secondary School	abattoir	yes	Parasite	Slaughtering area and equipments	Abattoir	yes	Yes	Poor	Once per day	Washing by water	<24 hour	no	Disinfectants	To the surrounding environment	Changing room	Poor
29	dessie	18-30	male	<Secondary School	abattoir	yes	Two or more	Slaughtering area and equipments	All abattoir, butcher and transport	yes	Yes	Good	No specific time to wash	Washing by water	>24 hour	yes	Water with soap	Incineration and Burial	Changing room	Poor
30	dessie	41-62	male	<Secondary School	abattoir	no	Parasite	Animals	Abattoir	yes	No	Poor	Once per day	Avoiding contact	I don’t know	no	Disinfectants	To the surrounding environment	Changing room	Poor
31	dessie	41-62	male	<Secondary School	abattoir	yes	Two or more	Animals	Abattoir	yes	Yes	Poor	Before and after Transport	Avoiding contact	<24 hour	no	Disinfectants	To the surrounding environment	Foot bath	Poor
32	dessie	18-30	female	<Secondary School	abattoir	no	Bacteria	Slaughtering area and equipments	Transport	yes	Yes	Poor	Before Transport	Washing by water	<24 hour	no	Disinfectants	Incineration and Burial	Foot bath	Satisfactory
33	dessie	41-62	male	<Secondary School	abattoir	no	Two or more	Slaughtering area and equipments	Transport	yes	Yes	Poor	Before and after Transport	Avoiding contact	<24 hour	no	Disinfectants	To the surrounding environment	Foot bath	Poor
34	dessie	41-62	male	<Secondary School	abattoir	no	Two or more	Animals, equipments and personnel	Abattoir	yes	Yes	Poor	Before Transport	Avoiding contact	>24 hour	yes	Water only	Incineration and Burial	Foot bath	Poor
35	dessie	41-62	male	<Secondary School	abattoir	yes	Two or more	Animals	Abattoir	no	Yes	Poor	Before and after Transport	Avoiding contact	<24 hour	no	Disinfectants	Incineration and Burial	Washing room	Satisfactory
36	dessie	41-62	male	<Secondary School	abattoir	yes	Two or more	Slaughtering area and equipments	Transport	yes	No	Poor	Before Transport	Avoiding contact	<24 hour	no	Disinfectants	Incineration and Burial	Washing room	Satisfactory
37	dessie	41-62	male	<Secondary School	abattoir	no	Two or more	Slaughtering area and equipments	Abattoir	no	Yes	Poor	Once per day	Avoiding contact	<24 hour	no	Disinfectants	Incineration and Burial	Foot bath	Satisfactory
38	dessie	41-62	male	<Secondary School	abattoir	yes	Two or more	Animals	Abattoir	yes	Yes	Poor	Before and after Transport	Washing by water	>24 hour	no	Disinfectants	To the surrounding environment	Changing room	Poor
39	dessie	41-62	male	<Secondary School	abattoir	no	Two or more	Animals, equipments and personnel	Abattoir	yes	Yes	Poor	Once per day	Avoiding contact	<24 hour	no	Disinfectants	To the surrounding environment	Foot bath	Poor
40	dessie	41-62	male	<Secondary School	abattoir	yes	Two or more	Slaughtering area and equipments	All abattoir, butcher and transport	yes	Yes	Good	Before and after Transport	Washing by water	<24 hour	yes	Water with soap	Incineration and Burial	Washing room	Satisfactory
41	dessie	41-62	male	<Secondary School	abattoir	yes	Two or more	Personnel	Butcher shop	yes	Yes	Poor	Before and after Transport	Washing by water	I don’t know	no	Disinfectants	To the surrounding environment	Foot bath	Poor
42	dessie	41-62	male	<Secondary School	abattoir	yes	Bacteria	Slaughtering area and equipments	Butcher shop	yes	Yes	Poor	Before and after Transport	Avoiding contact	<24 hour	no	Disinfectants	To the surrounding environment	Washing room	Poor
43	dessie	41-62	male	<Secondary School	abattoir	yes	Two or more	Slaughtering area and equipments	All abattoir, butcher and transport	yes	Yes	Good	No specific time to wash	Washing by water	<24 hour	yes	Water with soap	To the surrounding environment	Washing room	Poor
44	dessie	41-62	male	<Secondary School	abattoir	no	Bacteria	Animals	Butcher shop	yes	Yes	Poor	Before and after Transport	Washing by water	>24 hour	no	Disinfectants	Incineration and Burial	Washing room	Poor
45	dessie	41-62	male	<Secondary School	abattoir	yes	Bacteria	Animals	Butcher shop	no	Yes	Poor	Once per day	Cleaning and disinfection	>24 hour	no	Disinfectants	Incineration and Burial	Foot bath	Poor
46	dessie	41-62	male	<Secondary School	abattoir	yes	Bacteria	Animals	Transport	yes	Yes	Satisfactory	Before Transport	Washing by water	<24 hour	no	Disinfectants	To the surrounding environment	Foot bath	Poor
47	dessie	31-40	male	<Secondary School	abattoir	yes	Bacteria	Personnel	All abattoir, butcher and transport	yes	Yes	Poor	Before Transport	Avoiding contact	<24 hour	no	Disinfectants	To the surrounding environment	Foot bath	Poor
48	dessie	31-40	female	Diploma	abattoir	no	Bacteria	Animals	Transport	yes	Yes	Poor	Before Transport	Cleaning and disinfection	<24 hour	no	Disinfectants	Incineration and Burial	Foot bath	Satisfactory
49	dessie	41-62	male	<Secondary School	abattoir	yes	Bacteria	Animals, equipments and personnel	Transport	yes	Yes	Poor	Before and after Transport	Cleaning and disinfection	<24 hour	no	Disinfectants	Incineration and Burial	Foot bath	Satisfactory
50	dessie	41-62	male	Diploma	abattoir	yes	Parasite	Slaughtering area and equipments	All abattoir, butcher and transport	yes	No	Poor	Before and after Transport	Washing by water	<24 hour	no	Disinfectants	Incineration and Burial	Washing room	Satisfactory
51	dessie	41-62	male	<Secondary School	abattoir	yes	Bacteria	Slaughtering area and equipments	Butcher shop	no	Yes	Poor	Before and after Transport	Washing by water	<24 hour	yes	Water with soap	To the surrounding environment	Foot bath	Poor
52	dessie	41-62	male	<Secondary School	abattoir	yes	Bacteria	Animals	Abattoir	yes	Yes	Satisfactory	Before and after Transport	Avoiding contact	<24 hour	no	Disinfectants	To the surrounding environment	Foot bath	Poor
53	kocha	41-62	male	<Secondary School	abattoir	yes	Bacteria	Slaughtering area and equipments	Transport	yes	No	Poor	Before Transport	Washing by water	I don’t know	no	Disinfectants	Incineration and Burial	Foot bath	Poor
54	kocha	31-40	female	<Secondary School	abattoir	yes	Two or more	Slaughtering area and equipments	All abattoir, butcher and transport	yes	Yes	Good	Before Transport	Washing by water	<24 hour	yes	Water with soap	Incineration and Burial	Washing room	Satisfactory
55	kocha	31-40	male	<Secondary School	abattoir	yes	Bacteria	Animals	Butcher shop	yes	Yes	Satisfactory	Before Transport	Avoiding contact	I don’t know	yes	Water only	To the surrounding environment	Foot bath	Poor
56	kocha	31-40	female	<Secondary School	abattoir	yes	Bacteria	Slaughtering area and equipments	Butcher shop	no	Yes	Poor	Before and after Transport	Washing by water	<24 hour	no	Disinfectants	To the surrounding environment	Changing room	Poor
57	kocha	31-40	female	<Secondary School	abattoir	yes	Two or more	Slaughtering area and equipments	All abattoir, butcher and transport	yes	Yes	Good	Before and after Transport	Washing by water	<24 hour	no	Disinfectants	To the surrounding environment	Foot bath	Poor
58	kocha	41-62	female	<Secondary School	abattoir	no	Bacteria	Slaughtering area and equipments	Abattoir	yes	Yes	Poor	Before and after Transport	Washing by water	<24 hour	yes	Water only	Incineration and Burial	Foot bath	Satisfactory
59	dessie	41-62	male	<Secondary School	abattoir	no	Bacteria	Slaughtering area and equipments	Abattoir	yes	Yes	Poor	Once per day	Washing by water	I don’t know		Disinfectants	Incineration and Burial	Washing room	Poor
60	kocha	41-62	female	<Secondary School	abattoir	yes	Parasite	Animals, equipments and personnel	Transport	yes	Yes	Poor	Before and after Transport	Washing by water	<24 hour	yes	Water only	To the surrounding environment	Foot bath	Poor
61	kocha	31-40	female	<Secondary School	abattoir	yes	Parasite	Animals, equipments and personnel	Butcher shop	no	Yes	Poor	Before Transport	Avoiding contact	>24 hour	no	Disinfectants	To the surrounding environment	Foot bath	Poor
62	kocha	18-30	female	Higher education	abattoir	yes	Two or more	Personnel	Abattoir	yes	Yes	Poor	Before Transport	Washing by water	I don’t know	no	Disinfectants	Incineration and Burial	Changing room	Poor
63	kocha	31-40	female	<Secondary School	abattoir	no	Two or more	Slaughtering area and equipments	Butcher shop	yes	Yes	Poor	Before Transport	Washing by water	<24 hour	yes	Water only	To the surrounding environment	Foot bath	Satisfactory
64	kocha	41-62	female	<Secondary School	abattoir	no	Bacteria	Animals	Abattoir	yes	Yes	Poor	Before Transport	Washing by water	<24 hour	yes	Water only	To the surrounding environment	Changing room	Satisfactory
65	kocha	41-62	male	<Secondary School	abattoir	yes	Two or more	Slaughtering area and equipments	Abattoir	yes	No	Poor	Before and after Transport	Washing by water	<24 hour	yes	Water only	Incineration and Burial	Foot bath	Satisfactory
66	kocha	18-30	male	<Secondary School	abattoir	no	Bacteria	Animals	Butcher shop	yes	Yes	Poor	Before Transport	Cleaning and disinfection	<24 hour	yes	Water only	To the surrounding environment	Changing room	Poor
67	kocha	31-40	female	Higher education	abattoir	yes	Parasite	Animals	Transport	yes	Yes	Satisfactory	Before Transport	Cleaning and disinfection	>24 hour	no	Disinfectants	Incineration and Burial	Changing room	Poor
68	kocha	41-62	male	<Secondary School	abattoir	yes	Bacteria	Slaughtering area and equipments	Abattoir	yes	No	Poor	No specific time to wash	Washing by water	<24 hour	no	Disinfectants	To the surrounding environment	Foot bath	Poor
69	kocha	31-40	female	<Secondary School	abattoir	yes	Parasite	Personnel	Butcher shop	yes	Yes	Satisfactory	Before Transport	Avoiding contact	>24 hour	yes	Water only	Incineration and Burial	Foot bath	Poor
70	kocha	41-62	male	<Secondary School	abattoir	yes	Two or more	Animals	Transport	yes	Yes	Poor	Before Transport	Washing by water	<24 hour	yes	Water with soap	Incineration and Burial	Changing room	Satisfactory
71	kocha	41-62	female	<Secondary School	abattoir	no	Parasite	Slaughtering area and equipments	Butcher shop	yes	Yes	Poor	Once per day	Washing by water	<24 hour	no	Disinfectants	To the surrounding environment	Washing room	Poor
72	kocha	31-40	male	<Secondary School	abattoir	yes	Two or more	Animals, equipments and personnel	All abattoir, butcher and transport	yes	Yes	Good	Before and after Transport	Avoiding contact	I don’t know	yes	Water only	Incineration and Burial	Foot bath	Poor
73	kocha	41-62	male	<Secondary School	abattoir	yes	Parasite	Animals	Transport	yes	Yes	Satisfactory	No specific time to wash	Avoiding contact	<24 hour	no	Disinfectants	To the surrounding environment	Foot bath	Poor
74	kocha	31-40	male	<Secondary School	abattoir	yes	Parasite	Animals	Butcher shop	yes	Yes	Satisfactory	Before Transport	Washing by water	<24 hour	yes	Water only	To the surrounding environment	Changing room	Satisfactory
75	kocha	31-40	female	<Secondary School	abattoir	no	Parasite	Slaughtering area and equipments	Abattoir	yes	Yes	Poor	Before and after Transport	Avoiding contact	<24 hour	yes	Disinfectants	Incineration and Burial	Foot bath	Satisfactory
76	kocha	31-40	female	<Secondary School	abattoir	yes	Parasite	Slaughtering area and equipments	Transport	yes	Yes	Poor	Before and after Transport	Washing by water	I don’t know	no	Disinfectants	Incineration and Burial	Washing room	Poor
77	kocha	31-40	male	<Secondary School	abattoir	yes	Parasite	Slaughtering area and equipments	Abattoir	yes	Yes	Poor	Before and after Transport	Cleaning and disinfection	<24 hour	yes	Disinfectants	Incineration and Burial	Changing room	Good
78	kocha	18-30	male	<Secondary School	abattoir	yes	Two or more	Animals, equipments and personnel	All abattoir, butcher and transport	yes	Yes	Good	Before and after Transport	Washing by water	<24 hour	no	Disinfectants	Incineration and Burial	Washing room	Satisfactory
79	kocha	31-40	female	<Secondary School	abattoir	yes	Two or more	Animals, equipments and personnel	All abattoir, butcher and transport	yes	Yes	Good	Once per day	Washing by water	<24 hour	yes	Water only	To the surrounding environment	Foot bath	Satisfactory
80	kocha	31-40	male	<Secondary School	abattoir	yes	Parasite	Slaughtering area and equipments	Transport	yes	Yes	Poor	Before Transport	Cleaning and disinfection	I don’t know	yes	Water only	Incineration and Burial	Changing room	Poor
81	kocha	31-40	female	<Secondary School	abattoir	yes	Two or more	Slaughtering area and equipments	All abattoir, butcher and transport	yes	Yes	Good	Once per day	Washing by water	<24 hour	no	Disinfectants	To the surrounding environment	Changing room	Poor
82	kocha	31-40	male	<Secondary School	abattoir	no	Bacteria	Animals	Abattoir	yes	No	Poor	Before Transport	Avoiding contact	<24 hour	yes	Water with soap	Incineration and Burial	Foot bath	Satisfactory
83	kocha	31-40	female	<Secondary School	abattoir	yes	Parasite	Slaughtering area and equipments	Transport	yes	Yes	Poor	Before and after Transport	Avoiding contact	<24 hour	yes	Disinfectants	Incineration and Burial	Changing room	Good
84	kocha	31-40	male	<Secondary School	abattoir	yes	Two or more	Animals	Abattoir	yes	Yes	Poor	Before and after Transport	Avoiding contact	<24 hour	yes	Disinfectants	Incineration and Burial	Foot bath	Satisfactory
85	kocha	31-40	male	<Secondary School	abattoir	yes	Parasite	Personnel	Abattoir	yes	Yes	Satisfactory	Before and after Transport	Washing by water	<24 hour	no	Disinfectants	To the surrounding environment	Washing room	Poor
86	kocha	18-30	female	<Secondary School	abattoir	yes	Two or more	Animals	Transport	yes	Yes	Poor	Before and after Transport	Avoiding contact	I don’t know	yes	Water only	To the surrounding environment	Washing room	Poor
87	kocha	31-40	female	<Secondary School	abattoir	yes	Parasite	Slaughtering area and equipments	Transport	yes	Yes	Poor	Before and after Transport	Washing by water	>24 hour	yes	Water only	Incineration and Burial	Foot bath	Poor
88	kocha	31-40	male	<Secondary School	abattoir	yes	Two or more	Animals	Abattoir	yes	Yes	Poor	Before and after Transport	Avoiding contact	<24 hour	yes	Disinfectants	Incineration and Burial	Changing room	Good
89	kocha	31-40	male	<Secondary School	abattoir	yes	Parasite	Animals	Abattoir	yes	Yes	Satisfactory	Once per day	Avoiding contact	<24 hour	yes	Water only	To the surrounding environment	Changing room	Satisfactory
90	kocha	31-40	female	<Secondary School	abattoir	yes	Parasite	Animals	Abattoir	yes	Yes	Satisfactory	Once per day	Avoiding contact	<24 hour	yes	Water with soap	Incineration and Burial	Changing room	Satisfactory
91	kocha	18-30	female	<Secondary School	abattoir	yes	Two or more	Personnel	Abattoir	yes	Yes	Poor	Once per day	Avoiding contact	<24 hour	no	Disinfectants	Incineration and Burial	Washing room	Satisfactory
92	kocha	18-30	female	<Secondary School	abattoir	yes	Bacteria	Animals	Transport	yes	Yes	Satisfactory	Before and after Transport	Avoiding contact	<24 hour	yes	Disinfectants	Incineration and Burial	Changing room	Good
93	kocha	31-40	female	<Secondary School	abattoir	yes	Bacteria	Animals, equipments and personnel	Butcher shop	yes	Yes	Poor	Before and after Transport	Avoiding contact	I don’t know	yes	Water only	Incineration and Burial	Changing room	Poor
94	kocha	31-40	male	<Secondary School	abattoir	yes	Two or more	Animals	Abattoir	yes	Yes	Poor	Before and after Transport	Washing by water	<24 hour	yes	Water only	To the surrounding environment	Changing room	Poor
95	kocha	31-40	male	<Secondary School	abattoir	yes	Parasite	Slaughtering area and equipments	Transport	yes	Yes	Poor	Once per day	Cleaning and disinfection	<24 hour	yes	Water only	To the surrounding environment	Foot bath	Poor
96	kocha	31-40	male	<Secondary School	abattoir	yes	Parasite	Animals	Abattoir	yes	Yes	Satisfactory	Before Transport	Washing by water	I don’t know	yes	Water only	Incineration and Burial	Foot bath	Poor
97	kocha	31-40	male	<Secondary School	abattoir	yes	Bacteria	Personnel	Abattoir	yes	Yes	Satisfactory	Before and after Transport	Washing by water	<24 hour	yes	Water only	To the surrounding environment	Washing room	Poor
98	kocha	31-40	female	<Secondary School	abattoir	yes	Parasite	Slaughtering area and equipments	Abattoir	yes	No	Poor	Once per day	Avoiding contact	>24 hour	yes	Water only	Incineration and Burial	Changing room	Poor
99	kocha	41-62	female	<Secondary School	abattoir	yes	Two or more	Animals	Butcher shop	yes	Yes	Poor	Before and after Transport	Avoiding contact	<24 hour	yes	Disinfectants	Incineration and Burial	Washing room	Good
100	kocha	31-40	male	<Secondary School	abattoir	yes	Two or more	Animals	Butcher shop	yes	Yes	Poor	Before and after Transport	Avoiding contact	<24 hour	yes	Disinfectants	Incineration and Burial	Changing room	Good
101	kocha	18-30	male	<Secondary School	abattoir	yes	Two or more	Animals	Butcher shop	yes	Yes	Poor	Before and after Transport	Avoiding contact	<24 hour	yes	Disinfectants	Incineration and Burial	Changing room	Good
102	kocha	41-62	male	<Secondary School	abattoir	yes	Two or more	Animals	Butcher shop	yes	No	Poor	Before and after Transport	Washing by water	<24 hour	yes	Water only	Incineration and Burial	Washing room	Satisfactory
103	kocha	18-30	male	Higher education	abattoir	yes	Two or more	Animals, equipments and personnel	All abattoir, butcher and transport	yes	Yes	Good	Before and after Transport	Avoiding contact	I don’t know	yes	Water only	Incineration and Burial	Changing room	Poor
104	kocha	41-62	female	<Secondary School	abattoir	yes	Two or more	Animals, equipments and personnel	All abattoir, butcher and transport	yes	Yes	Good	Before and after Transport	Avoiding contact	<24 hour	yes	Disinfectants	Incineration and Burial	Changing room	Good
																			0
																			0
																			0
																			0
																			0
																			0
																			0
																			0
																			0
																			0
																			0
																			0
																			0
																			0
																			0
																			0
																			0
																			0
																			0
																			0
																			0
																			0
																			0
																			0
																			0
																			0
																			0
																			0
																			0
																			0
																			0
																			0
																			0
																			0
																			0
																			0
																			0
																			0
																			0
																			0
																			0
																			0
																			0
																			0
																			0
																			0
																			0
																			0
																			0
																			0
																			0
																			0
																			0
																			0
																			0
																			0
																			0
																			0
																			0
																			0
																			0
																			0
																			0
																			0
																			0
																			0
																			0
																			0
																			0
																			0
																			0
																			0
																			0
																			0
																			0
																			0
																			0
																			0
																			0
																			0
																			0
																			0
																			0
																			0
																			0
																			0
																			0
																			0
																			0
																			0
																			0
																			0
																			0
																			0
																			0
																			0
																			0
																			0
																			0
																			0
																			0
																			0
																			0
																			0
																			0
																			0
																			0
																			0
																			0
																			0
																			0
																			0
																			0
																			0
																			0
																			0
																			0
																			0
																			0
																			0
																			0

## Sheet:  Butcher Shop Workers
ID	Location	Age	Sex	Education	Ocupation	K. Source.infection	K. Pronlem by Water	K. canta.cause	K. where	K.PPE	K.Prevent.posible	K. oc	Cumulative Knowledge	P.attract customer	P.Not sell	P.abnoramlity	P.abnormality	P.Preparation	Kumulative Practice
1	Kombolcha	41-62	male	<Secondary School	Butcher	no	Improper dirt cleaning	Bacteria	Personnel	Fail of hair on the meat	yes	No setting just on and off	Poor	Increase quality	Put in refrigerator	Trim and remove	no	Raw meat	Good
2	Dessie	18-30	female	<Secondary School	Butcher	yes	Improper microbe removal	Bacteria	Equipments	Hair fail contaminate the meat	yes	<4	Satisfactory	Increase sociability	Cook and put for the next day	Cook and sell	no	Roasted meat	Satisfactory
3	Dessie	31-40	female	<Secondary School	Butcher	yes	Improper microbe removal	Two or more	Environment, personnel and equipments	Hair fail contaminate the meat	yes	<4	Good	Reduce price	Cook and put for the next day	Trim and remove	no	Roasted meat	Poor
4	Dessie	18-30	male	<Secondary School	Butcher	no	Improper microbe removal	Two or more	Equipments	Fail of hair on the meat	yes	No setting just on and off	Poor	Reduce price	Put in refrigerator	Cook and sell	no	Raw meat	Poor
5	Dessie	41-62	female	Diploma	Butcher	yes	Improper microbe removal	Two or more	Environment, personnel and equipments	Hair fail contaminate the meat	yes	<0	Good	Increase quality	Put in refrigerator	Trim and remove	no	Raw meat	Good
6	Dessie	18-30	female	Diploma	Butcher	yes	Improper microbe removal	Bacteria	Environment, personnel and equipments	Fail of hair on the meat	yes	<4	Satisfactory	Increase sociability	Cook and put for the next day	Cook and sell	no	Roasted meat	Satisfactory
7	Kombolcha	31-40	male	<Secondary School	Butcher	yes	Improper dirt cleaning	Bacteria	Equipments	Fail of hair on the meat	yes	<4	Satisfactory	Increase quality	Put in refrigerator	Trim and remove	no	Roasted meat	Good
8	Dessie	18-30	female	<Secondary School	Butcher	no	Improper dirt cleaning	Bacteria	Equipments	Fail of hair on the meat	yes	No setting just on and off	Poor	Increase quality	Put in refrigerator	Trim and remove	no	Raw meat	Good
9	Kombolcha	31-40	male	<Secondary School	Butcher	no	Improper microbe removal	Parasite	Working environment	Fail of hair on the meat	yes	No setting just on and off	Poor	Reduce price	Cook and put for the next day	Trim and remove	no	Roasted meat	Poor
10	Dessie	31-40	male	<Secondary School	Butcher	no	Improper microbe removal	Bacteria	Working environment	Fail of hair on the meat	yes	<4	Poor	Increase sociability	Cook and put for the next day	Cook and sell	no	Roasted meat	Satisfactory
11	Dessie	31-40	male	<Secondary School	Butcher	yes	Improper microbe removal	Bacteria	Equipments	Fail of hair on the meat	yes	<4	Satisfactory	Reduce price	Cook and put for the next day	Trim and remove	no	Raw meat	Poor
12	Kombolcha	18-30	male	<Secondary School	Butcher	yes	Improper microbe removal	Bacteria	Equipments	Fail of hair on the meat	yes	<4	Satisfactory	Increase quality	Put in refrigerator	Trim and remove	no	Raw meat	Good
13	Dessie	31-40	female	<Secondary School	Butcher	yes	Improper microbe removal	Two or more	Environment, personnel and equipments	Hair fail contaminate the meat	yes	<0	Good	Increase quality	Put in refrigerator	Trim and remove	no	Cooked meat	Good
14	Dessie	18-30	male	<Secondary School	Butcher	no	Improper dirt cleaning	Bacteria	Environment, personnel and equipments	Fail of hair on the meat	yes	No setting just on and off	Poor	Increase quality	Put in refrigerator	Trim and remove	no	Raw meat	Good
15	Dessie	31-40	male	<Secondary School	Butcher	yes	Improper microbe removal	Bacteria	Equipments	Fail of hair on the meat	yes	<4	Satisfactory	Reduce price	Cook and put for the next day	Trim and remove	no	Cooked meat	Poor
16	Dessie	18-30	female	<Secondary School	Butcher	no	No problem	Bacteria	Equipments	Fail of hair on the meat	yes	No setting just on and off	Poor	Increase quality	Put in refrigerator	Trim and remove	no	Raw meat	Good
17	Kombolcha	18-30	male	<Secondary School	Butcher	no	Improper microbe removal	Bacteria	Equipments	Fail of hair on the meat	yes	<0	Poor	Increase quality	Put in refrigerator	Trim and remove	no	Roasted meat	Good
18	Kombolcha	31-40	female	<Secondary School	Butcher	no	Improper microbe removal	Bacteria	Equipments	Hair fail contaminate the meat	yes	No setting just on and off	Poor	Increase quality	Put in refrigerator	Trim and remove	no	Cooked meat	Good
19	Kombolcha	18-30	male	<Secondary School	Butcher	yes	Improper microbe removal	Bacteria	Environment, personnel and equipments	Fail of hair on the meat	yes	<0	Satisfactory	Increase quality	Put in refrigerator	Trim and remove	no	Cooked meat	Good
20	Kombolcha	18-30	female	<Secondary School	Butcher	no	No problem	Bacteria	Equipments	Fail of hair on the meat	yes	No setting just on and off	Poor	Increase sociability	Cook and put for the next day	Cook and sell	no	Raw meat	Satisfactory
21	Dessie	18-30	female	<Secondary School	Butcher	yes	Improper microbe removal	Two or more	Environment, personnel and equipments	Hair fail contaminate the meat	yes	<0	Good	Reduce price	Cook and put for the next day	Trim and remove	no	Cooked meat	Poor
22	Dessie	18-30	male	<Secondary School	Butcher	no	No problem	Bacteria	Equipments	Fail of hair on the meat	yes	No setting just on and off	Poor	Increase quality	Put in refrigerator	Trim and remove	no	Raw meat	Good
23	Dessie	18-30	female	<Secondary School	Butcher	yes	Improper microbe removal	Bacteria	Working environment	Fail of hair on the meat	yes	<0	Satisfactory	Increase quality	Put in refrigerator	Trim and remove	no	Raw meat	Good
24	Kombolcha	31-40	female	<Secondary School	Butcher	no	No problem	Two or more	Environment, personnel and equipments	Fail of hair on the meat	yes	<0	Poor	Reduce price	Cook and put for the next day	Trim and remove	no	Raw meat	Poor
25	Dessie	31-40	female	Diploma	Butcher	yes	Improper dirt cleaning	Two or more	Environment, personnel and equipments	Fail of hair on the meat	yes	<4	Satisfactory	Reduce price	Cook and put for the next day	Trim and remove	no	Raw meat	Poor
26	Dessie	31-40	male	Higher education	Butcher	no	Improper dirt cleaning	Two or more	Working environment	Hair fail contaminate the meat	yes	<4	Poor	Reduce price	Put in open air	Cook and sell	no	Raw meat	Poor
27	Dessie	18-30	male	Diploma	Butcher	yes	Improper microbe removal	Bacteria	Working environment	Fail of hair on the meat	yes	<4	Satisfactory	Reduce price	Put in open air	Cook and sell	no	Cooked meat	Poor
28	Dessie	18-30	male	Higher education	Butcher	yes	Improper microbe removal	Bacteria	Environment, personnel and equipments	Fail of hair on the meat	yes	<0	Satisfactory	Reduce price	Cook and put for the next day	Cook and sell	no	Roasted meat	Poor
29	Dessie	18-30	male	Diploma	Butcher	yes	Improper dirt cleaning	Bacteria	Environment, personnel and equipments	Fail of hair on the meat	yes	<0	Satisfactory	Reduce price	Put in refrigerator	Cook and sell	no	Roasted meat	Poor
30	Dessie	18-30	female	<Secondary School	Butcher	yes	Improper microbe removal	Bacteria	Environment, personnel and equipments	Fail of hair on the meat	yes	<0	Satisfactory	Reduce price	Put in open air	Cook and sell	no	Cooked meat	Poor
31	Dessie	18-30	male	<Secondary School	Butcher	no	Improper microbe removal	Bacteria	Equipments	Fail of hair on the meat	yes	<0	Poor	Reduce price	Put in refrigerator	Cook and sell	no	Cooked meat	Poor
32	Dessie	18-30	female	Higher education	Butcher	no	No problem	Bacteria	Environment, personnel and equipments	Fail of hair on the meat	yes	<0	Poor	Increase sociability	Cook and put for the next day	Cook and sell	no	Raw meat	Satisfactory
33	Dessie	31-40	male	<Secondary School	Butcher	no	No problem	Two or more	Working environment	Hair fail contaminate the meat	yes	<0	Poor	Increase sociability	Cook and put for the next day	Cook and sell	no	Raw meat	Satisfactory
34	Dessie	18-30	male	<Secondary School	Butcher	no	Improper dirt cleaning	Bacteria	Environment, personnel and equipments	Fail of hair on the meat	yes	No setting just on and off	Poor	Reduce price	Put in refrigerator	Cook and sell	no	Roasted meat	Poor
35	Dessie	18-30	female	<Secondary School	Butcher	no	Improper microbe removal	Two or more	Environment, personnel and equipments	Fail of hair on the meat	yes	No setting just on and off	Poor	Reduce price	Cook and put for the next day	Trim and remove	no	Cooked meat	Poor
36	Dessie	18-30	female	<Secondary School	Butcher	yes	Improper microbe removal	Parasite	Equipments	Fail of hair on the meat	yes	<4	Satisfactory	Increase quality	Put in refrigerator	Trim and remove	no	Raw meat	Good
37	Dessie	31-40	male	<Secondary School	Butcher	yes	Improper microbe removal	Bacteria	Working environment	Fail of hair on the meat	yes	<4	Satisfactory	Increase quality	Put in refrigerator	Trim and remove	no	Raw meat	Good
38	Dessie	18-30	female	<Secondary School	Butcher	no	Improper microbe removal	Two or more	Working environment	Fail of hair on the meat	yes	No setting just on and off	Poor	Increase quality	Put in refrigerator	Trim and remove	yes	Cooked meat	Good
39	Dessie	18-30	female	<Secondary School	Butcher	no	Improper microbe removal	Bacteria	Equipments	Fail of hair on the meat	yes	No setting just on and off	Poor	Reduce price	Cook and put for the next day	Trim and remove	no	Raw meat	Poor
40	Dessie	18-30	male	<Secondary School	Butcher	yes	Improper microbe removal	Two or more	Environment, personnel and equipments	Hair fail contaminate the meat	yes	<0	Good	Increase quality	Put in refrigerator	Trim and remove	no	Raw meat	Good
41	Dessie	31-40	female	<Secondary School	Butcher	yes	Improper microbe removal	Bacteria	Equipments	Fail of hair on the meat	yes	<4	Satisfactory	Increase quality	Put in refrigerator	Trim and remove	no	Cooked meat	Good
42	Kombolcha	18-30	male	<Secondary School	Butcher	no	Improper microbe removal	Parasite	Working environment	Fail of hair on the meat	no	No setting just on and off	Poor	Increase quality	Put in refrigerator	Trim and remove	no	Cooked meat	Good
43	Dessie	18-30	female	<Secondary School	Butcher	no	Improper microbe removal	Two or more	Environment, personnel and equipments	Fail of hair on the meat	yes	No setting just on and off	Poor	Increase quality	Put in refrigerator	Trim and remove	no	Cooked meat	Good
44	Dessie	31-40	male	<Secondary School	Butcher	no	Improper microbe removal	Bacteria	Personnel	Fail of hair on the meat	yes	No setting just on and off	Poor	Increase quality	Put in refrigerator	Trim and remove	no	Roasted meat	Good
45	Kombolcha	31-40	male	Diploma	Butcher	yes	Improper microbe removal	Parasite	Environment, personnel and equipments	Fail of hair on the meat	yes	<4	Satisfactory	Reduce price	Cook and put for the next day	Trim and remove	yes	Roasted meat	Poor
46	Kombolcha	18-30	male	Higher education	Butcher	yes	Improper microbe removal	Bacteria	Environment, personnel and equipments	Fail of hair on the meat	no	No setting just on and off	Poor	Increase quality	Put in refrigerator	Trim and remove	no	Cooked meat	Good
47	Dessie	18-30	male	<Secondary School	Butcher	yes	Improper microbe removal	Bacteria	Working environment	Fail of hair on the meat	yes	<4	Satisfactory	Reduce price	Cook and put for the next day	Trim and remove	no	Raw meat	Poor
48	Dessie	31-40	male	Diploma	Butcher	no	Improper microbe removal	Two or more	Environment, personnel and equipments	Fail of hair on the meat	yes	<4	Poor	Reduce price	Put in refrigerator	Cook and sell	no	Cooked meat	Poor
49	Dessie	31-40	female	<Secondary School	Butcher	no	Improper dirt cleaning	Bacteria	Equipments	Hair fail contaminate the meat	yes	No setting just on and off	Poor	Reduce price	Cook and put for the next day	Show to health workers	no	Cooked meat	Poor
50	Kombolcha	18-30	male	<Secondary School	Butcher	yes	Improper microbe removal	Bacteria	Personnel	Fail of hair on the meat	yes	<4	Satisfactory	Increase quality	Put in refrigerator	Trim and remove	no	Cooked meat	Good
51	Kombolcha	18-30	male	<Secondary School	Butcher	yes	Improper microbe removal	Bacteria	Working environment	Fail of hair on the meat	yes	<0	Satisfactory	Increase sociability	Cook and put for the next day	Cook and sell	no	Raw meat	Satisfactory
52	Kombolcha	31-40	female	<Secondary School	Butcher	yes	Improper dirt cleaning	Bacteria	Working environment	Fail of hair on the meat	yes	<0	Satisfactory	Reduce price	Cook and put for the next day	Trim and remove	yes	Cooked meat	Poor
53	Dessie	18-30	male	<Secondary School	Butcher	yes	Improper microbe removal	Bacteria	Working environment	Fail of hair on the meat	yes	<4	Satisfactory	Reduce price	Put in open air	Trim and remove	no	Roasted meat	Poor
54	Dessie	31-40	male	Diploma	Butcher	yes	Improper microbe removal	Bacteria	Environment, personnel and equipments	Fail of hair on the meat	yes	<4	Satisfactory	Reduce price	Put in open air	Trim and remove	no	Cooked meat	Poor
55	Dessie	18-30	male	Higher education	Butcher	no	Improper microbe removal	Bacteria	Working environment	Fail of hair on the meat	no	No setting just on and off	Poor	Increase quality	Put in refrigerator	Trim and remove	no	Cooked meat	Good
56	Dessie	18-30	female	Diploma	Butcher	no	Improper dirt cleaning	Bacteria	Environment, personnel and equipments	Fail of hair on the meat	yes	No setting just on and off	Poor	Increase quality	Put in refrigerator	Trim and remove	no	Raw meat	Good
57	Dessie	18-30	male	Diploma	Butcher	no	Improper microbe removal	Parasite	Environment, personnel and equipments	Fail of hair on the meat	yes	No setting just on and off	Poor	Increase quality	Put in refrigerator	Trim and remove	no	Cooked meat	Good
58	Dessie	18-30	female	<Secondary School	Butcher	no	No problem	Two or more	Equipments	Fail of hair on the meat	yes	<4	Poor	Reduce price	Put in open air	Cook and sell	no	Roasted meat	Poor
59	Dessie	31-40	male	<Secondary School	Butcher	no	No problem	Bacteria	Equipments	Fail of hair on the meat	yes	No setting just on and off	Poor	Increase quality	Put in refrigerator	Trim and remove	no	Cooked meat	Good
60	Dessie	18-30	male	<Secondary School	Butcher	yes	No problem	Two or more	Working environment	Fail of hair on the meat	yes	<4	Poor	Increase quality	Put in refrigerator	Trim and remove	no	Raw meat	Good
61	Dessie	18-30	male	<Secondary School	Butcher	yes	Improper microbe removal	Bacteria	Equipments	Fail of hair on the meat	yes	<0	Satisfactory	Increase quality	Put in refrigerator	Trim and remove	no	Cooked meat	Good
62	Kombolcha	18-30	male	Diploma	Butcher	no	Improper dirt cleaning	Two or more	Environment, personnel and equipments	Fail of hair on the meat	no	<4	Poor	Reduce price	Put in refrigerator	Trim and remove	no	Cooked meat	Poor
63	Kombolcha	18-30	female	<Secondary School	Butcher	no	Improper microbe removal	Two or more	Environment, personnel and equipments	Fail of hair on the meat	yes	<4	Poor	Increase quality	Put in refrigerator	Trim and remove	no	Raw meat	Good
64	Kombolcha	31-40	male	<Secondary School	Butcher	no	No problem	Bacteria	Environment, personnel and equipments	Fail of hair on the meat	yes	<4	Poor	Reduce price	Cook and put for the next day	Trim and remove	no	Raw meat	Poor
65	Dessie	18-30	male	<Secondary School	Butcher	yes	Improper microbe removal	Bacteria	Environment, personnel and equipments	Fail of hair on the meat	yes	<0	Satisfactory	Reduce price	Cook and put for the next day	Trim and remove	no	Cooked meat	Poor
66	Kombolcha	18-30	female	Diploma	Butcher	no	Improper microbe removal	Bacteria	Equipments	Fail of hair on the meat	yes	<4	Poor	Reduce price	Put in refrigerator	Cook and sell	no	Raw meat	Poor
67	Kombolcha	18-30	male	Diploma	Butcher	yes	Improper microbe removal	Two or more	Environment, personnel and equipments	Hair fail contaminate the meat	yes	<4	Good	Reduce price	Cook and put for the next day	Trim and remove	no	Roasted meat	Poor
68	Dessie	18-30	female	<Secondary School	Butcher	no	Improper microbe removal	Two or more	Equipments	Fail of hair on the meat	no	<4	Poor	Reduce price	Put in refrigerator	Cook and sell	no	Raw meat	Poor
69	Kombolcha	18-30	male	<Secondary School	Butcher	yes	Improper microbe removal	Two or more	Environment, personnel and equipments	Hair fail contaminate the meat	yes	<4	Good	Increase quality	Put in refrigerator	Trim and remove	no	Raw meat	Good
70	Kombolcha	31-40	male	<Secondary School	Butcher	no	No problem	Bacteria	Environment, personnel and equipments	Fail of hair on the meat	yes	No setting just on and off	Poor	Reduce price	Put in refrigerator	Cook and sell	no	Cooked meat	Poor
71	Dessie	18-30	female	<Secondary School	Butcher	yes	Improper microbe removal	Two or more	Environment, personnel and equipments	Hair fail contaminate the meat	yes	<4	Good	Increase quality	Put in refrigerator	Trim and remove	no	Raw meat	Good
72	Dessie	18-30	female	<Secondary School	Butcher	yes	No problem	Parasite	Working environment	Hair fail contaminate the meat	yes	No setting just on and off	Poor	Increase quality	Put in refrigerator	Trim and remove	no	Cooked meat	Good
73	Dessie	18-30	male	Diploma	Butcher	no	Improper microbe removal	Bacteria	Equipments	No problem	yes	No setting just on and off	Poor	Increase sociability	Cook and put for the next day	Cook and sell	no	Raw meat	Satisfactory
74	Dessie	18-30	female	<Secondary School	Butcher	no	Improper microbe removal	Two or more	Environment, personnel and equipments	No problem	yes	No setting just on and off	Poor	Increase quality	Put in refrigerator	Trim and remove	no	Cooked meat	Good
75	Kombolcha	18-30	female	<Secondary School	Butcher	no	Improper microbe removal	Bacteria	Environment, personnel and equipments	No problem	no	No setting just on and off	Poor	Increase quality	Put in refrigerator	Trim and remove	no	Roasted meat	Good
76	Kombolcha	31-40	female	<Secondary School	Butcher	yes	Improper microbe removal	Two or more	Environment, personnel and equipments	Hair fail contaminate the meat	yes	<0	Good	Increase quality	Put in refrigerator	Trim and remove	no	Cooked meat	Good
77	Kombolcha	18-30	male	<Secondary School	Butcher	no	No problem	Parasite	Equipments	Fail of hair on the meat	yes	<4	Poor	Increase quality	Put in refrigerator	Trim and remove	no	Raw meat	Good
78	Kombolcha	18-30	male	<Secondary School	Butcher	yes	Improper dirt cleaning	Bacteria	Working environment	No problem	yes	No setting just on and off	Poor	Reduce price	Put in refrigerator	Cook and sell	no	Raw meat	Poor
79	Kombolcha	18-30	male	<Secondary School	Butcher	yes	Improper microbe removal	Bacteria	Equipments	Fail of hair on the meat	yes	<0	Satisfactory	Increase quality	Put in refrigerator	Trim and remove	no	Cooked meat	Good
80	Kombolcha	31-40	male	Diploma	Butcher	yes	Improper microbe removal	Two or more	Working environment	Fail of hair on the meat	no	<0	Satisfactory	Increase sociability	Cook and put for the next day	Cook and sell	no	Raw meat	Satisfactory
81	Kombolcha	18-30	female	<Secondary School	Butcher	no	No problem	Bacteria	Equipments	No problem	yes	No setting just on and off	Poor	Increase quality	Put in refrigerator	Trim and remove	no	Cooked meat	Good
82	Kombolcha	18-30	female	<Secondary School	Butcher	no	Improper microbe removal	Two or more	Environment, personnel and equipments	No problem	yes	<4	Poor	Increase quality	Put in refrigerator	Trim and remove	no	Raw meat	Good
83	Kombolcha	18-30	female	<Secondary School	Butcher	no	Improper microbe removal	Bacteria	Equipments	Fail of hair on the meat	yes	No setting just on and off	Poor	Increase quality	Put in refrigerator	Trim and remove	no	Roasted meat	Good
84	Kombolcha	18-30	female	<Secondary School	Butcher	yes	Improper microbe removal	Parasite	Equipments	Fail of hair on the meat	no	<4	Poor	Increase quality	Put in refrigerator	Trim and remove	no	Cooked meat	Good
85	Kombolcha	18-30	male	<Secondary School	Butcher	no	Improper microbe removal	Bacteria	Environment, personnel and equipments	Fail of hair on the meat	no	No setting just on and off	Poor	Reduce price	Put in refrigerator	Cook and sell	no	Cooked meat	Poor
86	Kombolcha	18-30	female	<Secondary School	Butcher	yes	Improper microbe removal	Parasite	Environment, personnel and equipments	Fail of hair on the meat	no	No setting just on and off	Poor	Increase quality	Put in refrigerator	Trim and remove	no	Cooked meat	Good
87	Dessie	18-30	male	<Secondary School	Butcher	no	Improper microbe removal	Bacteria	Equipments	Fail of hair on the meat	no	No setting just on and off	Poor	Increase quality	Put in refrigerator	Trim and remove	no	Cooked meat	Good
88	Dessie	18-30	male	<Secondary School	Butcher	no	Improper microbe removal	Bacteria	Environment, personnel and equipments	Hair fail contaminate the meat	yes	<0	Poor	Increase quality	Put in refrigerator	Show to health workers	yes	Raw meat	Good
89	Dessie	18-30	male	<Secondary School	Butcher	yes	Improper microbe removal	Two or more	Environment, personnel and equipments	Hair fail contaminate the meat	yes	<4	Good	Reduce price	Cook and put for the next day	Trim and remove	no	Cooked meat	Poor
90	Dessie	41-62	male	Higher education	Butcher	no	Improper microbe removal	Bacteria	Equipments	Fail of hair on the meat	yes	No setting just on and off	Poor	Reduce price	Cook and put for the next day	Trim and remove	no	Roasted meat	Poor
91	Dessie	18-30	female	<Secondary School	Butcher	yes	Improper microbe removal	Bacteria	Equipments	Fail of hair on the meat	no	No setting just on and off	Poor	Reduce price	Put in open air	Trim and remove	no	Cooked meat	Poor
92	Dessie	31-40	male	<Secondary School	Butcher	no	No problem	Bacteria	Equipments	Fail of hair on the meat	yes	No setting just on and off	Poor	Increase sociability	Cook and put for the next day	Cook and sell	no	Raw meat	Satisfactory
93	Dessie	18-30	female	<Secondary School	Butcher	no	Improper dirt cleaning	Two or more	Environment, personnel and equipments	Fail of hair on the meat	no	<4	Poor	Reduce price	Put in refrigerator	Cook and sell	no	Roasted meat	Poor
94	Dessie	18-30	female	Diploma	Butcher	no	Improper microbe removal	Bacteria	Equipments	Fail of hair on the meat	yes	<4	Poor	Reduce price	Cook and put for the next day	Trim and remove	no	Raw meat	Poor
95	Dessie	18-30	female	Higher education	Butcher	yes	No problem	Bacteria	Working environment	Fail of hair on the meat	no	<4	Poor	Reduce price	Put in open air	Trim and remove	no	Cooked meat	Poor
96	Kombolcha	31-40	male	Diploma	Butcher	no	No problem	Bacteria	Equipments	Fail of hair on the meat	yes	No setting just on and off	Poor	Reduce price	Cook and put for the next day	Trim and remove	no	Cooked meat	Poor
97	Kombolcha	31-40	male	Diploma	Butcher	yes	Improper dirt cleaning	Two or more	Environment, personnel and equipments	Fail of hair on the meat	no	<4	Satisfactory	Reduce price	Put in refrigerator	Cook and sell	no	Roasted meat	Poor
98	Kombolcha	18-30	male	Higher education	Butcher	no	Improper microbe removal	Bacteria	Working environment	Fail of hair on the meat	yes	No setting just on and off	Poor	Increase quality	Put in refrigerator	Trim and remove	no	Cooked meat	Good
99	Kombolcha	31-40	male	<Secondary School	Butcher	no	Improper microbe removal	Bacteria	Environment, personnel and equipments	Fail of hair on the meat	yes	No setting just on and off	Poor	Increase quality	Put in refrigerator	Trim and remove	no	Raw meat	Good
100	Kombolcha	18-30	female	<Secondary School	Butcher	yes	Improper microbe removal	Bacteria	Environment, personnel and equipments	Fail of hair on the meat	yes	<0	Satisfactory	Reduce price	Cook and put for the next day	Trim and remove	no	Cooked meat	Poor
101	Kombolcha	31-40	female	<Secondary School	Butcher	yes	Improper microbe removal	Parasite	Equipments	Fail of hair on the meat	yes	<0	Satisfactory	Reduce price	Cook and put for the next day	Trim and remove	yes	Cooked meat	Poor
102	Kombolcha	18-30	male	<Secondary School	Butcher	yes	Improper microbe removal	Bacteria	Personnel	Fail of hair on the meat	yes	<4	Satisfactory	Reduce price	Put in refrigerator	Cook and sell	no	Cooked meat	Poor
103	Kombolcha	31-40	male	<Secondary School	Butcher	yes	Improper microbe removal	Parasite	Equipments	Fail of hair on the meat	yes	<0	Satisfactory	Reduce price	Put in refrigerator	Cook and sell	no	Cooked meat	Poor
104	Kombolcha	31-40	male	<Secondary School	Butcher	yes	Improper dirt cleaning	Two or more	Personnel	Fail of hair on the meat	yes	<0	Satisfactory	Reduce price	Cook and put for the next day	Show to health workers	no	Raw meat	Poor
105	Kombolcha	18-30	female	<Secondary School	Butcher	yes	Improper microbe removal	Bacteria	Working environment	Fail of hair on the meat	yes	<0	Satisfactory	Reduce price	Cook and put for the next day	Trim and remove	no	Raw meat	Poor
106	Kombolcha	18-30	female	<Secondary School	Butcher	no	Improper microbe removal	Bacteria	Environment, personnel and equipments	Fail of hair on the meat	yes	No setting just on and off	Poor	Increase quality	Put in refrigerator	Trim and remove	no	Raw meat	Good
107	Kombolcha	31-40	male	<Secondary School	Butcher	yes	No problem	Two or more	Equipments	Fail of hair on the meat	yes	No setting just on and off	Poor	Increase sociability	Cook and put for the next day	Cook and sell	no	Roasted meat	Satisfactory
108	Kombolcha	31-40	male	<Secondary School	Butcher	yes	Improper dirt cleaning	Two or more	Working environment	Fail of hair on the meat	yes	<4	Satisfactory	Reduce price	Cook and put for the next day	Trim and remove	no	Raw meat	Poor
109	Kombolcha	18-30	female	<Secondary School	Butcher	yes	Improper microbe removal	Two or more	Equipments	Fail of hair on the meat	yes	<4	Satisfactory	Increase quality	Put in refrigerator	Trim and remove	no	Cooked meat	Good
110	Kombolcha	31-40	male	Diploma	Butcher	yes	Improper microbe removal	Bacteria	Equipments	Fail of hair on the meat	yes	<4	Satisfactory	Reduce price	Put in refrigerator	Cook and sell	no	Raw meat	Poor
111	Kombolcha	18-30	male	<Secondary School	Butcher	no	Improper microbe removal	Two or more	Environment, personnel and equipments	Fail of hair on the meat	yes	<4	Poor	Reduce price	Cook and put for the next day	Trim and remove	no	Raw meat	Poor
112	Kombolcha	18-30	female	<Secondary School	Butcher	no	No problem	Bacteria	Equipments	Fail of hair on the meat	yes	<0	Poor	Reduce price	Cook and put for the next day	Trim and remove	no	Raw meat	Poor
113	Kombolcha	18-30	male	Diploma	Butcher	yes	Improper dirt cleaning	Parasite	Equipments	Fail of hair on the meat	yes	<0	Satisfactory	Reduce price	Cook and put for the next day	Trim and remove	no	Roasted meat	Poor
114	Kombolcha	31-40	male	<Secondary School	Butcher	yes	Improper microbe removal	Two or more	Environment, personnel and equipments	Hair fail contaminate the meat	yes	<0	Good	Reduce price	Cook and put for the next day	Trim and remove	no	Cooked meat	Poor
115	Kombolcha	31-40	male	<Secondary School	Butcher	yes	Improper microbe removal	Bacteria	Working environment	Fail of hair on the meat	yes	<0	Satisfactory	Reduce price	Cook and put for the next day	Trim and remove	no	Roasted meat	Poor
116	Kombolcha	18-30	male	<Secondary School	Butcher	yes	Improper microbe removal	Two or more	Working environment	Fail of hair on the meat	yes	<0	Satisfactory	Increase sociability	Cook and put for the next day	Cook and sell	no	Cooked meat	Satisfactory
117	Kombolcha	18-30	female	<Secondary School	Butcher	yes	Improper microbe removal	Bacteria	Environment, personnel and equipments	Fail of hair on the meat	yes	<4	Satisfactory	Reduce price	Cook and put for the next day	Trim and remove	no	Raw meat	Poor
118	Kombolcha	18-30	male	<Secondary School	Butcher	yes	Improper microbe removal	Two or more	Equipments	Fail of hair on the meat	yes	<4	Satisfactory	Reduce price	Cook and put for the next day	Trim and remove	no	Raw meat	Poor
119	Kombolcha	18-30	male	<Secondary School	Butcher	yes	Improper dirt cleaning	Two or more	Personnel	Fail of hair on the meat	yes	<4	Satisfactory	Reduce price	Cook and put for the next day	Trim and remove	no	Cooked meat	Poor
120	Kombolcha	18-30	male	Higher education	Butcher	yes	Improper microbe removal	Bacteria	Equipments	Fail of hair on the meat	yes	<4	Satisfactory	Reduce price	Cook and put for the next day	Trim and remove	no	Raw meat	Poor
121	Kombolcha	18-30	female	<Secondary School	Butcher	yes	Improper microbe removal	Two or more	Equipments	Fail of hair on the meat	yes	<4	Satisfactory	Reduce price	Cook and put for the next day	Trim and remove	no	Raw meat	Poor
122	Dessie	18-30	male	<Secondary School	Butcher	yes	No problem	Bacteria	Environment, personnel and equipments	Fail of hair on the meat	yes	No setting just on and off	Poor	Reduce price	Cook and put for the next day	Trim and remove	no	Raw meat	Poor

## Sheet: Description of variables 
Variables	Descriptions
ID	ID number of the participants
Location	Location of the participants
Age	Age of the participants
Sex	Sex of the participants
Education	Educational level of the participants
occopuation	Occupation of the participants
K.Source.infection	the Knowledge of the participants about the possibility of meat to be a source of infection
K.Infection.type	The knowledge of the participants about the type of pathogen that originated from meat
K.where	The knowledge of the participants about the source of beef borne pathogen
K.where conta	Knowledge of the participants about the contamination point of meat along the meat value chain
K.diseases from meat	The knowledge of the participants about meat as a source of infection
K.Fasting	The knowledge of the participants about the importance of fasting animals before slaughter
Cumulative Knowledge	The cumulative knowledge of the participants about the knowledge related questions
P.vehicle.wash time	The practice of the participants about the washing schedule of transporting vehicles
P.reduce conta	The practice of the participants about their measures to reduce contamination
P.fasting	The practice of the participants in fasting animals before slaughter
P.clean cattle	The practice of the participants about cleaning the animals before slaughter
P.by what clean	The practice of the participants about the cleaning material in their working area
P.waste disposal	The practice of the participants in their waste disposal practices
P.biosecurity	The practice of the participants in the type of biosecurity measures they use
Cumunlative Practice	The cumulative knowledge of the participants about the practice related questions
K. Pronlem by Water	The knowledge of the participants about the problem of washing only by water
K.PPE	The knowledge of the participants about the personal protective equipment
K.Prevent.posible	The knowledge of the participants about the possibility of preventing meat borne diseases
K. oc	The knowledge of the participants about the level refrigeration temperature adjustment
P.attract customer	The practice of the butcher shop workers about the method they use to attract customers
P.Not sell	The practice of the butcher shop workers about the storing mechanism when there is left over meat from daily sell
P.abnoramlity	The practice of the butcher shop workers about their measures when they find abnormal meat
P.abnormality	The practice of the butcher shop workers about their exposure to abnormal meat
P.Preparation	The practice of the butcher shop workers about the preparation of meat that their customer prefer more
